# Supplementary material for: Potentiometric Studies on Ion-Transport Selectivity in Charged Gold Nanotubes
Source: Nanomaterials (Basel). 2024 Jul 16;14(14):1209. doi: 10.3390/nano14141209 (PMC11280230; doi:10.3390/nano14141209)
Supplement: Supplementary file 1 [file nanomaterials-14-01209-s001.zip]

Archive with 1 entries (1 files):
- nanomaterials-3056336-supplementary.pdf
